# Supplementary material for: Differential Induction Pattern Towards Classically Activated Macrophages in Response to an Immunomodulatory Extract from Pleurotus ostreatus Mycelium
Source: J Fungi (Basel). 2021 Mar 11;7(3):206. doi: 10.3390/jof7030206 (PMC8000819; doi:10.3390/jof7030206)
Supplement: Supplementary file 1 [file jof-07-00206-s001.zip]

Archive with 7 entries (6 files):
- Supplementary Material/
- Supplementary Material/S1 Llauradó et al 2021 Cytotoxicity Protocol.docx
- Supplementary Material/S2 Llauradó et al 2021 Griess assay Protocol.doc
- Supplementary Material/S3 Llauradó et al 2021 EPR Protocol.doc
- Supplementary Material/S4 Llauradó et al 2021 Macrophages polarization.pdf
- Supplementary Material/S5 Llauradó et al 2021 Phagocytosis assay protocol.docx
- Supplementary Material/S6 Llauradó et al NF-KB reporter assay Protocol.doc
